# Supplementary material for: Epigenome-wide analysis identifies methylome profiles linked to obsessive-compulsive disorder, disease severity, and treatment response
Source: Mol Psychiatry. 2023 Aug 16;28(10):4321–30. doi: 10.1038/s41380-023-02219-4 (PMC10827661; doi:10.1038/s41380-023-02219-4)
Supplement: Supplementary file 2 — Supplementary Tables [file 41380_2023_2219_MOESM2_ESM.xlsx]

## Sheet: Two-step Results
	Position	Gene	Relation to Island	q discovery	coefficient discovery	q replication	coefficient replication
cg16993807	chr15:69735136	KIF23;KIF23;KIF23	OpenSea	3.02334e-11	-0.0143863	0.00477738	-0.0106151
cg26516680	chr1:118540478	SPAG17	OpenSea	0.000437127	-0.0183312	0.00580606	-0.0196695
cg16581032	chr8:47742015		OpenSea	1	-0.0086122	0.00478443	-0.0188132
cg10588706	chr1:246305649	SMYD3;SMYD3	OpenSea	1.51686e-07	-0.0265141	8.82584e-07	-0.0265435
cg08927260	chr10:15254823	FAM171A1	Island	1	-0.00568322	7.24792e-05	-0.00837092
cg02035603	chr5:53242365	ARL15	OpenSea	0.00136792	-0.0103936	0.000457111	-0.0124876
cg05136380	chr9:80850795	CEP78;CEP78	N_Shore	1.01429e-19	0.0626571	3.19368e-06	0.0378566
cg19296354	chr20:57415697	GNASAS;GNAS	Island	1	-0.0121281	0.00490253	-0.0360548
cg18543130	chr10:116701397	TRUB1	S_Shelf	0.00452973	-0.01198	0.00241277	-0.0139977
cg20469575	chr4:169122189		OpenSea	1.26146e-23	-0.0681472	3.63153e-05	-0.0494997
cg16449667	chr18:13024185	CEP192	OpenSea	6.43869e-27	-0.0174672	0.000114498	-0.00989715
cg07444054	chr2:108107501		OpenSea	1	-0.00813825	1.19825e-05	-0.0118458
cg26910031	chr21:45262436		OpenSea	0.00295079	-0.0233371	0.00113552	-0.0242382
cg07233389	chr9:112085534		S_Shore	1.3443e-10	-0.0396007	3.15808e-05	-0.0316873
cg07874520	chr1:151826533	THEM5	OpenSea	2.7997e-06	-0.0130984	0.00431343	-0.0121188
cg07211894	chr2:98261992	COX5B	N_Shore	1	-0.0132514	0.000672276	-0.0172209
cg00183569	chr20:2541221	TMC2	S_Shore	1.66429e-13	-0.0542765	0.00997032	-0.0343034
cg08267591	chr2:165693745	COBLL1	N_Shelf	2.27543e-09	-0.0192554	3.14444e-06	-0.0200821
cg14045963	chr12:51556412	TFCP2;TFCP2;TFCP2	OpenSea	1	-0.00641643	0.000823783	-0.0127458
cg08823985	chr6:137366545	IL20RA	S_Shore	5.95049e-12	-0.102266	1.90797e-05	-0.0852719
cg21525120	chr1:213029122		N_Shelf	1	-0.00842667	0.00598575	-0.0152065
cg23101469	chr20:33758526	PROCR	N_Shelf	1.16582e-06	-0.0422274	0.00155413	-0.0365053
cg06936746	chr11:105879122	KIAA1826	OpenSea	1	-0.00392696	0.00253955	-0.00628763
cg15397975	chr2:50190340	NRXN1;NRXN1;NRXN1	OpenSea	6.64123e-06	-0.0149085	0.000184688	-0.0160186
cg22541063	chr12:19459165	PLEKHA5;PLEKHA5	N_Shore	1	-0.00378662	0.000898073	-0.0094017
cg21202700	chr3:9799836	CAMK1;OGG1;OGG1;OGG1;OGG1;OGG1	OpenSea	3.76122e-20	-0.100422	0.00233274	-0.0530683
cg19204171	chr14:74325614	PTGR2;PTGR2;PTGR2;PTGR2;PTGR2;PTGR2	OpenSea	1	-0.0120378	0.00310577	-0.0172384
cg15313936	chr14:102608474	WDR20;WDR20;WDR20;WDR20	S_Shore	6.60709e-05	-0.039052	0.00425763	-0.0403448
cg23549774	chr17:80859139	TBCD	S_Shore	6.79157e-05	0.0280163	0.000231703	0.0334717
cg09257923	chr6:74303635	SLC17A5	OpenSea	1	-0.0078859	0.00663233	-0.0165765
cg22495211	chr7:56514965	LOC650226	N_Shore	2.57863e-07	-0.0191126	0.00543602	-0.016324
cg01139295	chr1:64734536		OpenSea	1	-0.0046646	0.00111354	-0.0082807
cg10580341	chr11:889148	CHID1;CHID1;CHID1;CHID1;CHID1	N_Shore	5.56571e-05	0.00638075	0.00994293	0.00534148
cg22942760	chr12:124455724	CCDC92;CCDC92;CCDC92;CCDC92;CCDC92;CCDC92	N_Shore	1	-0.00489662	0.00856058	-0.0157921
cg26831184	chr1:247314923		OpenSea	6.90284e-08	-0.0310601	0.00121745	-0.0301015
cg00284704	chr11:8575092	STK33;STK33;STK33;STK33	OpenSea	3.22545e-09	-0.00920721	0.00937807	-0.00765779
cg06222511	chr12:11194243	PRH1-PRR4;PRH1;PRH1	OpenSea	9.86976e-20	-0.0229459	0.000216941	-0.0149084
cg14224553	chr10:63875107		OpenSea	1.58908e-18	-0.0591946	2.9086e-06	-0.0445628
cg05974410	chr14:50968657	MAP4K5;MAP4K5	OpenSea	3.23011e-07	-0.0197789	0.00453752	-0.0172878
cg10919778	chr1:6642785	ZBTB48;ZBTB48;ZBTB48	S_Shelf	1	-0.0062531	0.00115519	-0.0182692
cg06557406	chr19:5497463		OpenSea	0.00782656	-0.0374253	0.00828463	-0.0370644
cg00382572	chr11:2574042	KCNQ1;KCNQ1	OpenSea	1.32455e-24	-0.0435005	1.08382e-05	-0.0226399
cg00275125	chr10:82103041	DYDC2;DYDC2;DYDC2;DYDC1;DYDC1	OpenSea	0.833351	-0.0114527	0.00628077	-0.0181781
cg16710656	chr16:89381968	ANKRD11	OpenSea	1	-0.0179813	0.00163574	-0.0312953
cg26218835	chr11:111617422	PPP2R1B;PPP2R1B	OpenSea	0.159247	-0.011645	0.00021769	-0.018535
cg13828275	chr20:32972747	ITCH;ITCH;ITCH	OpenSea	5.09258e-06	-0.0459551	0.00685775	-0.039387
cg11664307	chr9:34207335	UBAP1;UBAP1;UBAP1;UBAP1;UBAP1;UBAP1	OpenSea	3.09347e-16	-0.0300286	3.60238e-07	-0.0230876
cg22496450	chr13:61191016		OpenSea	1.6003e-12	-0.0812514	0.00376486	-0.0613868
cg12777530	chr5:94876527	TTC37;TTC37	OpenSea	1	-0.00769607	0.00215466	-0.0166375
cg13355940	chr18:45439583	SMAD2;SMAD2;SMAD2	OpenSea	0.000231996	-0.00822902	0.000484187	-0.0103525
cg08101160	chr8:141432039	TRAPPC9;TRAPPC9	OpenSea	0.00400512	-0.00989938	0.00213434	-0.0104102
cg06085875	chr4:83937413		S_Shelf	1	-0.0109306	0.0031773	-0.019375
cg19755108	chr5:176434079	UIMC1	S_Shore	2.30114e-22	0.131735	0.000754481	0.0625139
cg09417503	chr1:36180082	C1orf216	OpenSea	1.44453e-05	0.0236217	0.00728369	0.0218282
cg20840042	chr15:57243652	TCF12;TCF12;TCF12;TCF12	OpenSea	8.0355e-17	-0.0140001	0.00238639	-0.00751331
cg07398325	chr3:65879398	MAGI1-AS1;MAGI1;MAGI1;MAGI1	OpenSea	0.51699	-0.0105901	0.000121131	-0.0158153
cg03087855	chr10:92661845	RPP30;RPP30	OpenSea	1	-0.00747669	0.0012726	-0.0127925
cg19069918	chr2:234921635	TRPM8	OpenSea	2.53318e-23	-0.0290463	5.42594e-05	-0.0179919
cg12686944	chr10:101493312	COX15;COX15;CUTC	S_Shore	1	-0.00455369	0.00132743	-0.0129086
cg23267831	chr7:36591354	AOAH;AOAH;AOAH	OpenSea	0.0128883	-0.0117307	0.00492781	-0.0122038
cg14418992	chr3:169866747	PHC3;PHC3	OpenSea	8.457e-05	-0.0204461	0.000201486	-0.0209109
cg22183057	chr5:162883763	NUDCD2	N_Shelf	1	-0.00729796	6.58154e-07	-0.0124387
cg21508748	chr17:33474670	UNC45B;UNC45B	OpenSea	3.03659e-14	0.0311639	0.000857712	0.018931
cg21709287	chr10:109221218		OpenSea	1.08912e-11	-0.0192567	0.000220356	-0.0165383
cg16086575	chr7:22851897		OpenSea	1	-0.00295356	5.74392e-05	-0.00950183
cg23538695	chr5:159579862		OpenSea	0.0110639	-0.00691743	0.00220184	-0.00694251
cg16232131	chr12:9816321		OpenSea	0.0428776	-0.00580038	0.00131368	-0.00722492
cg20463539	chr14:75143021	AREL1;AREL1	OpenSea	1	-0.00447906	0.000650671	-0.00692443
cg21570739	chr16:50776904	CYLD;CYLD;CYLD	S_Shore	6.45297e-13	-0.0189562	1.28637e-05	-0.00998151
cg07050712	chr17:47372126	ZNF652;ZNF652	OpenSea	0.00310485	-0.0163184	0.00371474	-0.0180791
cg13984578	chr2:64073014	UGP2;UGP2	OpenSea	0.00101814	-0.0102551	0.00791058	-0.0101662
cg09595149	chr2:232855137	DIS3L2	OpenSea	8.02136e-09	-0.0206819	0.000254931	-0.019447
cg09554701	chr1:180323123	ACBD6	OpenSea	1	-0.0144156	0.00230851	-0.0159782
cg13733394	chr13:96085504	CLDN10;CLDN10	N_Shore	5.26597e-07	-0.0199185	0.00620822	-0.022602
cg12487914	chr6:31862350	EHMT2;EHMT2	N_Shelf	8.35183e-08	-0.00892676	0.00248201	-0.00882218
cg15501415	chr1:57107842		N_Shelf	0.0412471	0.0438337	0.00992794	0.0402329
cg19923238	chr8:142232952	SLC45A4	S_Shore	1	0.0146793	0.000541955	0.023424
cg02296660	chr6:116400293		OpenSea	1	-0.00748046	0.00908049	-0.0107085
cg03185871	chr19:1886677	ABHD17A;ABHD17A	S_Shore	4.63894e-05	-0.0117948	0.000790322	-0.0137237
cg15569228	chr1:91424801	ZNF644;ZNF644;ZNF644	OpenSea	4.73879e-19	-0.0222813	0.000105862	-0.014296
cg04038308	chr3:43213384		OpenSea	0.000172777	-0.011247	0.00137091	-0.0121353
cg12167033	chr1:236223802	NID1	N_Shelf	1	-0.00575515	0.000998216	-0.0134499
cg17232014	chr12:13153193	HEBP1;HEBP1;HTR7P1	S_Shore	7.37861e-51	-0.101818	7.46779e-24	-0.0937711
cg00000924	chr11:2720463	KCNQ1;KCNQ1OT1;KCNQ1	Island	0.0397067	-0.0277477	5.61051e-06	-0.0398945
cg13959110	chr15:48466199	MYEF2	N_Shelf	2.77963e-35	-0.06984	5.65258e-06	-0.0281853
cg00661810	chr6:135348591	HBS1L;HBS1L	OpenSea	1.81891e-09	-0.0132733	0.000206876	-0.0127559
cg19160887	chr20:13370609	TASP1	OpenSea	1	-0.00354964	2.7932e-07	-0.010813
cg16396580	chr19:13969482		OpenSea	0.000373792	-0.0276586	4.85675e-05	-0.0339294
cg17018672	chr19:54153280		S_Shore	0.00038665	-0.00869505	5.36859e-06	-0.00955927
cg09918008	chr12:65140271	GNS	OpenSea	1	-0.00748252	0.0042247	-0.0148024
cg12144297	chr9:132497953		N_Shelf	0.16489	0.0292385	1.58479e-06	0.0396848
cg00941856	chr10:101674581	DNMBP	OpenSea	1.71501e-16	-0.0674781	5.43546e-08	-0.0461917
cg19740476	chr12:130750328		OpenSea	0.00039801	-0.0148496	5.33375e-05	-0.0183486
cg23677534	chr10:70164336	RUFY2;RUFY2;RUFY2;RUFY2;RUFY2	N_Shore	0.0651618	-0.016366	0.00113838	-0.0203144
cg25364573	chr1:146649022	PDIA3P	N_Shore	0.00195984	-0.0164043	5.7247e-05	-0.0192902
cg26415210	chr14:73538177	RBM25	OpenSea	1	-0.0136729	0.000344466	-0.0230212
cg12505804	chr1:47689784	TAL1;TAL1;TAL1;TAL1;TAL1;TAL1;TAL1;TAL1;TAL1;TAL1;TAL1;TAL1	N_Shore	1	0.0303213	0.000392761	0.04315
cg26709929	chr11:2482240	KCNQ1;KCNQ1	OpenSea	0.0520195	0.0182359	0.00519666	0.0236738
cg26816312	chr1:20446845	PLA2G2D	OpenSea	1	-0.00252877	0.000150834	-0.0102734
cg04321558	chr16:283069	ITFG3;ITFG3;ITFG3	N_Shore	1	-0.00464993	0.00310837	-0.0113548
cg15294934	chr4:41085429	APBB2;APBB2;APBB2	OpenSea	1.14455e-11	-0.0179847	9.00524e-05	-0.0151984
cg23415810	chr12:53920129	ATF7;ATF7;ATF7	OpenSea	5.70244e-15	-0.0446941	0.000692819	-0.0275934
cg04517961	chr7:29522290	CHN2;CHN2;CHN2;CHN2;CHN2;CHN2;CHN2;CHN2;CHN2;CHN2;CHN2;CHN2;CHN2;CHN2;CHN2;CHN2	OpenSea	7.19216e-06	-0.0147469	0.00327285	-0.0128458
cg13123669	chr14:90441952	TDP1;TDP1	OpenSea	5.40946e-12	-0.0170124	0.00419343	-0.0123791
cg07980671	chr6:47461319	CD2AP	OpenSea	1.12478e-09	-0.0198425	0.00011141	-0.015401
cg26325497	chr19:54199538	MIR525	OpenSea	1.82597e-06	-0.0564857	2.58342e-05	-0.0567441
cg13983864	chr1:151886194		S_Shelf	1	-0.00917013	0.00193188	-0.0195173
cg19368203	chr2:3387465	TTC15	N_Shelf	2.23761e-11	-0.0194249	0.00575016	-0.0151128
cg06442378	chr10:34587378	PARD3;PARD3;PARD3;PARD3;PARD3;PARD3;PARD3;PARD3	OpenSea	2.75769e-14	-0.0706096	0.00015758	-0.0455047
cg09505472	chr12:102134002	SYCP3;SYCP3;SYCP3	S_Shore	1	-0.00432974	0.000622816	-0.00936695
cg02623978	chr10:103590304	KCNIP2;KCNIP2;KCNIP2;KCNIP2;KCNIP2;KCNIP2;KCNIP2	Island	1.13603e-08	-0.005954	0.00102308	-0.00451702
cg01398168	chr19:58486514	C19orf18	OpenSea	3.61364e-17	-0.0703277	0.00357339	-0.04292
cg09272772	chr19:38944208	RYR1;RYR1	S_Shore	1	0.0157369	0.000899781	0.0206136
cg15742131	chr9:6880026	KDM4C;KDM4C;KDM4C;KDM4C;KDM4C;KDM4C;KDM4C;KDM4C;KDM4C;KDM4C;KDM4C;KDM4C	OpenSea	1.65089e-10	-0.022727	0.000729381	-0.0194678
cg14779973	chr10:115949613	TDRD1	OpenSea	1	-0.00743601	0.00184907	-0.010256
cg01705409	chr10:111715130	ADD3-AS1	OpenSea	1	-0.00803044	0.00760108	-0.0104925
cg06902244	chr16:56537249	BBS2	OpenSea	0.113713	-0.0183874	0.0023214	-0.0202482
cg11992550	chr15:89533607		OpenSea	6.60737e-15	-0.0711815	0.000138304	-0.0425889
cg19734135	chr22:40895164	MKL1;MKL1;MKL1	OpenSea	0.00863281	-0.00988984	6.31851e-05	-0.0111409
cg26737330	chr4:71200323	C4orf35	OpenSea	1	-0.0302343	0.0027696	-0.0443701
cg11031451	chr20:30065542	REM1	S_Shelf	2.5312e-09	0.0607536	0.000646096	0.0387087
cg01815718	chr1:16053301	PLEKHM2	N_Shore	0.0467634	0.00761615	8.72215e-05	0.0096995
cg11063877	chr12:50793961	LARP4;LARP4;LARP4;LARP4;LARP4;LARP4;LARP4	N_Shore	1	-0.00650845	0.00231742	-0.0186169
cg03991533	chr5:133988402	SEC24A	S_Shelf	1.81322e-18	-0.0578743	4.27025e-05	-0.033605
cg09779794	chr19:30116396		OpenSea	6.00417e-11	-0.0405402	0.00388511	-0.0247798
cg14419441	chr9:5760346	KIAA1432;KIAA1432	OpenSea	0.0122413	-0.0411681	0.00171379	-0.0507521
cg07828654	chr17:10286258		OpenSea	0.15749	-0.0329033	0.00898466	-0.0343001
cg23095642	chr1:52081938	OSBPL9;OSBPL9;OSBPL9;OSBPL9;OSBPL9	OpenSea	6.10292e-15	-0.0295474	0.00410177	-0.0175846
cg09833030	chr1:174842938	RABGAP1L;RABGAP1L;RABGAP1L	OpenSea	1	-0.00799854	0.00284577	-0.012529
cg24822086	chr18:3027689		OpenSea	1	-0.00591876	0.00616497	-0.00936935
cg15720156	chr1:233430398	PCNXL2	N_Shore	1	-0.00543093	1.86829e-06	-0.0173387
cg08138407	chr1:35582349		N_Shelf	0.000141843	-0.0236999	0.00792122	-0.0217447
cg21316119	chr5:122257694	SNX24	OpenSea	0.173951	-0.0118315	0.000101733	-0.0156695
cg25348336	chr2:39003850	GEMIN6	OpenSea	5.6566e-15	-0.0876048	9.75871e-05	-0.0594344
cg21503490	chr7:6773787	PMS2CL	S_Shelf	0.00211584	-0.0110826	0.000520932	-0.012533
cg23663346	chr10:32198083	ARHGAP12;ARHGAP12;ARHGAP12;ARHGAP12;ARHGAP12;ARHGAP12	OpenSea	1	-0.00364024	2.28886e-05	-0.00705336
cg09874326	chr2:32757069	BIRC6;MIR558	OpenSea	2.44497e-09	-0.00976809	0.00557865	-0.00805209
cg23011542	chr5:65364506	ERBB2IP;ERBB2IP;ERBB2IP;ERBB2IP;ERBB2IP;ERBB2IP	OpenSea	0.0318204	-0.0121488	0.0089627	-0.0145281
cg14707886	chr3:98577791	DCBLD2	OpenSea	1.07973e-08	-0.0315345	0.00340729	-0.0261091
cg16659151	chr3:136233959	STAG1	OpenSea	2.0281e-20	-0.0798224	0.000124096	-0.0547679
cg03834906	chr13:25215288		S_Shelf	1.88036e-17	0.0545608	0.00662524	0.0323275
cg05666900	chr2:113408224	SLC20A1	OpenSea	1.62205e-11	-0.0412672	0.000113943	-0.0299248
cg13729766	chr8:145922737		N_Shelf	1.28721e-08	-0.0183351	0.00162577	-0.0190914
cg16983788	chr3:179043854	ZNF639;ZNF639;ZNF639	S_Shelf	2.14704e-18	-0.0895215	3.33625e-05	-0.0514035
cg15860193	chr3:42975748		N_Shelf	1	-0.00561815	0.00010401	-0.0143234
cg01806320	chr17:20225238	CCDC144CP	S_Shore	1	-0.0117879	0.000318956	-0.0173417
cg12203764	chr19:2839566		N_Shore	0.00163147	-0.00899265	0.000669862	-0.0111912
cg24096763	chr3:170061985		OpenSea	1.82433e-05	-0.00673468	0.00225488	-0.00658963
cg06552221	chr5:65283775	ERBB2IP;ERBB2IP;ERBB2IP;ERBB2IP;ERBB2IP;ERBB2IP	OpenSea	1	-0.00846254	0.00275456	-0.0182228
cg04509238	chr1:205653625		S_Shelf	1	-0.00380657	0.00741566	-0.00773036
cg03820779	chr11:2573972	KCNQ1;KCNQ1	OpenSea	4.56296e-19	-0.0148662	0.000294768	-0.0103238
cg18758453	chr20:2637177	SNORD57;NOP56;NOP56;SNORD56	S_Shelf	1.40819e-07	0.0362415	1.85568e-07	0.037837
cg02277646	chr1:145390315		OpenSea	4.50477e-06	-0.0131238	0.00431664	-0.0102496
cg21812670	chr1:76251636	SNORD45C;RABGGTB	OpenSea	3.66322e-26	0.10734	0.00064331	0.0613738
cg22609459	chr19:36126295	RBM42	N_Shore	1	-0.0057237	6.7395e-05	-0.0118745
cg23730151	chr8:38106911	DDHD2;DDHD2	OpenSea	0.0014849	-0.0124621	0.00178445	-0.0143908
cg26883190	chr1:53914086		OpenSea	3.50555e-06	0.0169171	0.000361197	0.0150867
cg05184978	chr3:69812447	MITF;MITF;MITF	OpenSea	1	-0.00384575	0.000317553	-0.00946715
cg03570083	chr10:75932679	ADK	N_Shelf	1	-0.00566661	0.000121515	-0.0116862
cg10536398	chr20:56935483	RAB22A	OpenSea	1	-0.00500003	0.00132062	-0.0130722
cg01113900	chr3:69925279	MITF;MITF;MITF	OpenSea	0.00331258	-0.0207917	0.0012166	-0.0241013
cg05476998	chr7:148941307	ZNF212	S_Shelf	1.94025e-16	-0.0653652	0.00471246	-0.0405907
cg22765117	chr2:220366843	GMPPA;GMPPA	S_Shelf	0.000815349	0.0152715	0.000299866	0.0151966
cg15515095	chr1:87563710	HS2ST1;HS2ST1	OpenSea	1	-0.00638414	0.00471039	-0.0160323
cg06675904	chr10:114456883	VTI1A	OpenSea	1.22155e-13	-0.0115547	0.00241681	-0.00777662
cg16754853	chr15:52868720		OpenSea	1.97652e-13	-0.0756363	0.000462211	-0.0485895
cg13536780	chr8:124409664	ATAD2	S_Shore	1	-0.00545782	0.00128507	-0.0116869
cg26965819	chr7:75970960	YWHAG	OpenSea	0.0525073	-0.0291996	0.00427656	-0.0323482
cg22979260	chr4:139960656	NOCT	OpenSea	2.94854e-14	-0.043981	1.43706e-09	-0.045019
cg02979140	chr17:38083125	ORMDL3	N_Shore	8.16339e-05	-0.0167316	0.000178338	-0.0185593
cg06876695	chr10:35436980	CREM;CREM;CREM;CREM;CREM;CREM;CREM;CREM;CREM;CREM;CREM	OpenSea	0.746125	-0.00776602	0.00410751	-0.0113332
cg22650178	chr17:56767431	TEX14;TEX14	N_Shelf	8.44057e-12	-0.066893	0.00254169	-0.0490538
cg12953445	chr16:87056872		OpenSea	6.54464e-06	-0.0322027	0.00082555	-0.0291713
cg02755370	chr5:145587156	RBM27	S_Shelf	1	-0.00650051	1.57766e-05	-0.0177281
cg17031926	chr4:99830489	EIF4E;EIF4E;EIF4E	OpenSea	1	-0.0149652	0.00101721	-0.0221791
cg00614413	chr19:5286594	PTPRS;PTPRS;PTPRS;PTPRS	N_Shelf	3.72058e-15	-0.0599079	0.0057024	-0.0372397
cg00196122	chr19:53233372	ZNF611;ZNF611;ZNF611;ZNF611	OpenSea	1.89857e-06	-0.0170757	0.00147211	-0.0159932
cg13272676	chr11:9404868	IPO7	N_Shore	4.1145e-19	-0.0503837	4.13066e-05	-0.0317734
cg03932842	chr7:65703474	TPST1	OpenSea	1.67114e-14	-0.0603617	0.00390966	-0.0364509
cg05770363	chr9:125709856	RABGAP1	OpenSea	1	-0.0148789	0.00614245	-0.031072
cg09299770	chr8:83871673		OpenSea	1	-0.0247586	0.000518703	-0.0525637
cg01224647	chr16:25115281	LCMT1-AS1	N_Shelf	1.3556e-11	-0.0508794	2.08839e-05	-0.0396568
cg21824297	chr15:44156711	WDR76;WDR76	OpenSea	4.50417e-19	-0.0174582	0.00440782	-0.00844891
cg16790345	chr14:66135379	FUT8;FUT8;FUT8;FUT8;FUT8	OpenSea	0.000501329	-0.0302522	0.00923978	-0.0293664
cg02084259	chr15:34178478	AVEN	OpenSea	4.72569e-09	-0.0402615	0.00682593	-0.0272839
cg15943344	chr1:25302049		OpenSea	3.0116e-06	-0.00633486	0.00541418	-0.00618945
cg05348421	chr17:1359962	CRK;CRK	S_Shore	2.84114e-13	0.050889	0.000857134	0.0311779
cg23165239	chr16:2847561	PRSS41	N_Shore	4.33042e-08	-0.0124477	0.000184018	-0.013125
cg15389551	chr13:49989013	CAB39L;CAB39L;CAB39L;CAB39L	OpenSea	1	-0.00384997	0.00180774	-0.00657781
cg09905051	chr5:37454641	WDR70	OpenSea	0.000525972	-0.0241179	0.000112407	-0.0319269
cg23599860	chr14:58839034	ARID4A;ARID4A;ARID4A	OpenSea	1.07075e-06	-0.0245872	0.00477847	-0.0227318
cg26499430	chr8:29882170		N_Shelf	2.84625e-18	-0.0553563	6.77184e-05	-0.0459747
cg18335159	chr18:34222686	FHOD3;FHOD3;FHOD3	OpenSea	0.0797286	-0.0381954	1.53101e-06	-0.0632876
cg18160046	chr20:43632654	STK4	OpenSea	4.28803e-06	-0.0122568	0.00535463	-0.0119189
cg26009554	chr2:48414512		OpenSea	0.000106674	-0.0361979	0.00984695	-0.0342718
cg07288713	chr12:64324997	SRGAP1	OpenSea	1	-0.00767692	0.0091928	-0.0181476
cg10049535	chr16:68299128	SLC7A6;SLC7A6	S_Shore	6.76762e-07	-0.0242188	0.000379816	-0.0232967
cg00496121	chr14:63856606	PPP2R5E;PPP2R5E;PPP2R5E;PPP2R5E;PPP2R5E;PPP2R5E	OpenSea	1	-0.00595235	0.000141462	-0.01258
cg26902390	chr15:43370183	UBR1	OpenSea	5.06886e-07	-0.00850005	0.00264821	-0.00754121
cg03669936	chr2:48036826	FBXO11;FBXO11;FBXO11;FBXO11	OpenSea	1	-0.00918973	0.00204288	-0.0179458
cg13981804	chr4:87797509	C4orf36	OpenSea	1	-0.0232118	0.000143263	-0.0360935
cg12740087	chr1:224445738	NVL;NVL;MIR320B2	OpenSea	1	-0.0095093	5.38679e-05	-0.0220441
cg19796174	chr14:66973431	GPHN;GPHN	N_Shore	1	-0.00654791	0.00248211	-0.0096018
cg19910220	chr1:204006995	C1orf157	OpenSea	1	-0.00893433	0.00107592	-0.030619
cg24833575	chr15:44375222	FRMD5;FRMD5;FRMD5;FRMD5	OpenSea	1	-0.0140633	0.00177218	-0.0230986
cg06215939	chr16:1755402	MAPK8IP3;MAPK8IP3	OpenSea	6.44786e-21	0.0854419	1.55e-05	0.0431365
cg05751616	chr12:6652601	IFFO1;IFFO1;IFFO1	S_Shelf	7.62598e-16	-0.0759234	9.02204e-05	-0.0449466
cg12540791	chr15:40994329	RAD51;RAD51;RAD51;RAD51	OpenSea	1.61239e-08	-0.00863639	0.000789468	-0.00690793
cg02344698	chr13:50761367		OpenSea	1	-0.00650971	8.49993e-05	-0.0116594
cg09444307	chr3:136656464	NCK1;NCK1;NCK1	OpenSea	3.49498e-10	-0.0114491	0.000538138	-0.00843513
cg17701444	chr7:129535903	UBE2H;UBE2H;UBE2H	OpenSea	0.0035759	-0.0110597	0.00125066	-0.0120598
cg18088210	chr3:187387189	SST	N_Shore	1	-0.00367605	0.000162567	-0.0110307
cg20181492	chr2:172082104	TLK1	OpenSea	1	-0.0117474	0.00149988	-0.0168208
cg10527284	chr11:73307123	FAM168A;FAM168A;FAM168A	N_Shore	1	-0.00514235	0.000251581	-0.00697317
cg22395811	chr4:164945455	2022-03-01	OpenSea	2.43049e-06	-0.0442037	0.00173773	-0.0393605
cg27342505	chr5:179367532		OpenSea	1.02288e-15	-0.0400697	0.000468832	-0.0323176
cg25539131	chr3:10189941	VHL;VHL	OpenSea	1	-0.00618573	0.00589128	-0.0161845
cg13214796	chr12:110934792	VPS29;VPS29;VPS29;VPS29;VPS29;VPS29;VPS29;VPS29	OpenSea	1	-0.00800995	0.00475567	-0.0200421
cg18560144	chr15:25230200	PAR5;SNORD64	OpenSea	1	-0.00788487	0.00237392	-0.0195357
cg17435674	chr20:23397226	NAPB;NAPB;NAPB;NAPB;NAPB	N_Shelf	0.030354	-0.0084277	5.71362e-05	-0.0139888
cg07680195	chr19:17622109	PGLS	N_Shore	0.230465	0.0394679	0.0012921	0.0478167
cg04946282	chr5:118413761	DMXL1;DMXL1;DMXL1	OpenSea	0.647595	-0.00771578	4.35636e-08	-0.0140131
cg27209464	chr1:224598183	WDR26;WDR26	OpenSea	0.90837	-0.0114735	0.000256903	-0.0205464
cg07743179	chr3:126278943	C3orf22	OpenSea	2.91698e-08	-0.0593686	0.0027832	-0.0458083
cg16870169	chr17:40616267	ATP6V0A1;ATP6V0A1;ATP6V0A1	OpenSea	1	-0.0170109	4.91296e-06	-0.040259
cg10041272	chr16:68257875	NFATC3;NFATC3;NFATC3	OpenSea	0.00831273	-0.00627467	7.12186e-05	-0.00847354
cg13822446	chr19:46235676	BHMG1	N_Shore	1	-0.00650741	0.00155416	-0.0140488
cg22347355	chr4:291309	ZNF732	OpenSea	0.000105711	-0.0122658	0.00174822	-0.0128874
cg05977219	chr3:106959066	LOC344595;LOC100302640;LOC344595	N_Shore	1	0.0148235	0.00310339	0.0256076
cg15775900	chr6:146243967	SHPRH;SHPRH;SHPRH;SHPRH	OpenSea	1	-0.00839339	0.00867858	-0.0175922
cg06362354	chr6:31672483	BAT5	S_Shore	0.00438147	-0.0176425	0.000937985	-0.0265791
cg10146803	chr18:776035	YES1	OpenSea	1	-0.00691383	0.00692776	-0.0141951
cg09864285	chr3:39129302	WDR48;WDR48;WDR48	OpenSea	0.00510811	-0.0121376	0.00198846	-0.016441
cg22717650	chr17:57292547	C17orf71	OpenSea	1.49942e-06	-0.0238088	0.00395731	-0.023823
cg14663517	chr5:134463487	C5orf66	OpenSea	1.63238e-07	0.0316031	0.00316932	0.0231595
cg15649460	chr1:100500521		N_Shelf	1	-0.00426078	0.000105073	-0.0114045
cg01933778	chr9:103070297	TEX10;TEX10	OpenSea	0.00208356	-0.0128111	0.002947	-0.0153734
cg27591595	chr17:57732823	CLTC;CLTC	OpenSea	2.4147e-16	-0.0826608	0.00223229	-0.0458476
cg16142192	chr10:255227	ZMYND11;ZMYND11;ZMYND11;ZMYND11;ZMYND11;ZMYND11;ZMYND11	OpenSea	1	-0.00346166	0.00461797	-0.00907732
cg09415148	chr2:108442124	LOC729121;RGPD4	N_Shore	1	-0.00954828	0.000209883	-0.0173106
cg23916160	chr5:59326529	PDE4D	OpenSea	1	-0.0209912	0.000758749	-0.0333103
cg21843755	chr2:71558577	ZNF638;ZNF638	N_Shore	2.73639e-13	0.0417476	0.0037905	0.028352
cg18271581	chr22:34047559	LARGE;LARGE	S_Shore	0.0657629	-0.00734537	0.000732741	-0.00990385
cg03731358	chr10:102027787	CWF19L1	S_Shore	1	0.0105878	0.000469198	0.0334595
cg20902259	chr10:16935866	CUBN	OpenSea	0.00820667	-0.00986546	0.0092592	-0.0138469
cg27023953	chr22:51001200	C22orf41	Island	1	-0.0120389	0.00773796	-0.0159735
cg18159434	chr1:211385444		OpenSea	4.68976e-07	-0.0175596	0.00340589	-0.018244
cg21517309	chr22:40271313	ENTHD1	OpenSea	1	-0.00631541	0.00038083	-0.0165206
cg26673070	chr14:71828969		OpenSea	1	-0.00498445	0.00172548	-0.00807273
cg05315590	chr1:207641582	CR2;CR2	OpenSea	0.000528313	-0.0162843	0.000102194	-0.022539
cg24920997	chr3:192109830	FGF12;FGF12	OpenSea	4.37544e-17	-0.0990102	1.37967e-05	-0.0594398
cg06930255	chr3:66344474	SLC25A26;SLC25A26;SLC25A26	OpenSea	1.81281e-13	-0.054097	0.00874903	-0.0370047
cg27133310	chr3:146263336	PLSCR1	S_Shore	3.75025e-19	-0.0840708	0.000312045	-0.0472454
cg00592440	chr10:121337958	TIAL1;TIAL1	OpenSea	0.00787956	-0.010576	0.00284591	-0.0121546
cg17978472	chr3:114146603	ZBTB20;ZBTB20;ZBTB20;ZBTB20;ZBTB20;ZBTB20;ZBTB20	OpenSea	0.0280155	-0.0100154	0.00247707	-0.0114292
cg20824876	chr2:39109167	MORN2	OpenSea	1	-0.0111616	1.05069e-06	-0.0264399
cg00663155	chr1:151065571	GABPB2	OpenSea	0.0495403	-0.00690066	0.00035889	-0.00815415
cg06971029	chr16:22398775		OpenSea	1	-0.0114368	1.24644e-05	-0.0233294
cg00395990	chr11:119054921	PDZD3;PDZD3	OpenSea	1.33855e-13	-0.0700236	0.00513652	-0.0428458
cg17394129	chr12:71829267		N_Shelf	1.46624e-10	-0.0349045	0.000261089	-0.0333604
cg24605340	chr14:50883546		OpenSea	1.33332e-07	-0.014522	0.00584145	-0.0116685
cg19410143	chr22:17485612	GAB4	N_Shelf	2.60906e-11	-0.0230504	1.02822e-06	-0.0216851
cg05373539	chr14:103592395	TNFAIP2	N_Shore	0.252456	0.0148854	0.00136042	0.0164324
cg21229103	chr9:140738145		S_Shore	0.0703954	-0.014136	0.000129644	-0.0186339
cg15528579	chr12:70094300	BEST3	OpenSea	0.00441125	-0.00819845	0.00407432	-0.0102751
cg27277034	chr3:40575533	ZNF621;ZNF621	OpenSea	7.4366e-06	-0.00737458	6.70888e-05	-0.00901585
cg25195309	chr1:225766155	ENAH;ENAH	OpenSea	4.12202e-21	-0.0788729	8.89115e-05	-0.0469017
cg16117070	chr2:20547854		N_Shelf	6.17931e-20	-0.0682851	0.000280906	-0.0407871
cg05016940	chr14:53242413	GNPNAT1	OpenSea	3.18409e-13	-0.0295511	0.00228932	-0.0178525
cg25596917	chr3:66343644	SLC25A26;SLC25A26;SLC25A26	OpenSea	2.24049e-12	-0.0195878	3.41578e-05	-0.0187452
cg25775732	chr2:136390144	R3HDM1;R3HDM1;R3HDM1;R3HDM1	OpenSea	0.127726	-0.00690581	0.000530766	-0.00878662
cg24566595	chr5:137365576	FAM13B;FAM13B;FAM13B	N_Shelf	1	-0.00904873	5.75507e-05	-0.0231554
cg12868936	chr6:4312014		OpenSea	0.194233	-0.013864	3.05971e-05	-0.0188237
cg18527764	chr12:49083894	LOC144438	OpenSea	4.91734e-05	-0.0120483	0.00103453	-0.0119862
cg23131393	chr6:37537563		OpenSea	0.0780853	0.0303601	0.000107659	0.0402964
cg26771320	chr6:147724379		N_Shelf	1.87577e-07	-0.0253071	1.16191e-05	-0.0276294
cg06515617	chr8:788006		N_Shore	0.0612541	-0.0423877	0.0014181	-0.0544545
cg09404381	chr10:28869285	WAC;WAC;WAC	OpenSea	0.0612726	-0.00868721	0.00269165	-0.0105681
cg10027774	chr9:103070329	TEX10;TEX10	OpenSea	0.0155572	-0.0141121	0.00228551	-0.0155364
cg01647172	chr10:124146007	PLEKHA1;PLEKHA1	OpenSea	1.45317e-30	-0.0419734	1.6777e-06	-0.0183186
cg09278142	chr10:7840857	ATP5C1;ATP5C1	OpenSea	1	-0.01215	8.90951e-05	-0.0206342
cg07007736	chr3:48472815	PLXNB1	S_Shore	0.00139544	0.0112258	0.00607174	0.0108366
cg07569020	chr1:193156434	B3GALT2;CDC73	OpenSea	1.45613e-11	-0.0276071	0.000711963	-0.0168529
cg15288845	chr3:23448023	UBE2E2	OpenSea	1	-0.0051017	0.00322664	-0.0127109
cg11979618	chr8:124479059		OpenSea	1	-0.0081475	1.66521e-05	-0.0160705
cg04120002	chr20:51712963	TSHZ2	OpenSea	3.38912e-10	-0.0599799	0.00462971	-0.0408926
cg16574727	chr12:42542570		S_Shelf	0.0114553	-0.00937048	1.65603e-07	-0.013895
cg15472556	chr14:74521774	CCDC176	OpenSea	0.000160671	-0.00768885	7.87589e-05	-0.00806004
cg22464570	chr5:157161695	THG1L	S_Shelf	1	-0.00444903	0.00943015	-0.00802442
cg21787516	chr7:105018109	SRPK2	OpenSea	0.000220754	-0.0475612	0.00100814	-0.0517078
cg23515340	chr3:196923202	DLG1;DLG1;DLG1;DLG1	OpenSea	1.12704e-07	-0.0126468	0.00028929	-0.0108823
cg22201615	chr2:201681069	BZW1;BZW1L1	S_Shelf	1	-0.00484559	0.000810902	-0.00646841
cg07397958	chr15:49476141	GALK2;GALK2;GALK2;GALK2	OpenSea	8.86379e-21	-0.0849977	9.62563e-05	-0.048702
cg13706029	chr11:66987339	KDM2A;KDM2A	OpenSea	1.34499e-08	-0.0118748	4.98309e-05	-0.00978339
cg14548038	chr9:140178418		S_Shelf	5.68725e-05	-0.0252967	0.000710295	-0.0230913
cg24787357	chr4:39457832	RPL9;RPL9	N_Shelf	0.0964753	-0.00865198	0.00155149	-0.0111369
cg23330385	chr2:187385911		OpenSea	4.87365e-08	-0.0367083	0.00165498	-0.0264905
cg04809066	chr3:57387745	DNAH12	OpenSea	6.10997e-08	-0.0346887	0.000863158	-0.0339281
cg05804856	chr10:127715083	ADAM12;ADAM12	OpenSea	1.98516e-12	-0.0552959	0.00380895	-0.0306918
cg17025459	chr18:51754366		S_Shelf	1	-0.00515685	0.00391201	-0.00800208
cg26320000	chr2:129902340		OpenSea	4.85257e-09	-0.037289	0.00327269	-0.0292978
cg21847114	chr3:150690183	CLRN1OS;CLRN1	OpenSea	1	-0.00615704	0.00353998	-0.0163169
cg25880573	chr1:24073129	TCEB3	S_Shelf	1.03664e-05	-0.030276	2.78545e-05	-0.0364878
cg24495940	chr13:32837871	FRY	OpenSea	0.00250493	-0.0226941	0.000298421	-0.0220521
cg00549040	chr2:218048915		OpenSea	6.18447e-20	-0.103874	0.000119751	-0.0567554
Table1. Biological annotation and summary statistics for the 169 CpGs in the turquoise Module. q-value: Bonferroni adjusted the p-value

## Sheet: GO results
GO	ONTOLOGY	TERM	N	DE	p-value
GO:0007049	BP	cell cycle	1651	35	0.0037
GO:0099106	MF	ion channel regulator activity	133	7	0.0039
GO:0090734	CC	site of DNA damage	94	5	0.0043
GO:0016247	MF	channel regulator activity	139	7	0.0051
GO:0017124	MF	SH3 domain binding	123	7	0.0057
Table2. GO results for the 305 CpGs identified by the two-step EWAS. N: Number of genes in ge ontology; DE: ; p-value: Nominal p-value.

## Sheet: Grey Module Results
	Position	Gene	Relation to Island	q discovery	coefficient discovery	q replication	coefficient replication
cg26516680	chr1:118540478	SPAG17	OpenSea	0.000437127	-0.0183312	0.00580606	-0.0196695
cg16581032	chr8:47742015		OpenSea	1	-0.0086122	0.00478443	-0.0188132
cg08927260	chr10:15254823	FAM171A1	Island	1	-0.00568322	7.24792e-05	-0.00837092
cg02035603	chr5:53242365	ARL15	OpenSea	0.00136792	-0.0103936	0.000457111	-0.0124876
cg19296354	chr20:57415697	GNASAS;GNAS	Island	1	-0.0121281	0.00490253	-0.0360548
cg18543130	chr10:116701397	TRUB1	S_Shelf	0.00452973	-0.01198	0.00241277	-0.0139977
cg07444054	chr2:108107501		OpenSea	1	-0.00813825	1.19825e-05	-0.0118458
cg07211894	chr2:98261992	COX5B	N_Shore	1	-0.0132514	0.000672276	-0.0172209
cg14045963	chr12:51556412	TFCP2;TFCP2;TFCP2	OpenSea	1	-0.00641643	0.000823783	-0.0127458
cg21525120	chr1:213029122		N_Shelf	1	-0.00842667	0.00598575	-0.0152065
cg15397975	chr2:50190340	NRXN1;NRXN1;NRXN1	OpenSea	6.64123e-06	-0.0149085	0.000184688	-0.0160186
cg22541063	chr12:19459165	PLEKHA5;PLEKHA5	N_Shore	1	-0.00378662	0.000898073	-0.0094017
cg15313936	chr14:102608474	WDR20;WDR20;WDR20;WDR20	S_Shore	6.60709e-05	-0.039052	0.00425763	-0.0403448
cg23549774	chr17:80859139	TBCD	S_Shore	6.79157e-05	0.0280163	0.000231703	0.0334717
cg09257923	chr6:74303635	SLC17A5	OpenSea	1	-0.0078859	0.00663233	-0.0165765
cg10580341	chr11:889148	CHID1;CHID1;CHID1;CHID1;CHID1	N_Shore	5.56571e-05	0.00638075	0.00994293	0.00534148
cg22942760	chr12:124455724	CCDC92;CCDC92;CCDC92;CCDC92;CCDC92;CCDC92	N_Shore	1	-0.00489662	0.00856058	-0.0157921
cg26831184	chr1:247314923		OpenSea	6.90284e-08	-0.0310601	0.00121745	-0.0301015
cg00284704	chr11:8575092	STK33;STK33;STK33;STK33	OpenSea	3.22545e-09	-0.00920721	0.00937807	-0.00765779
cg10919778	chr1:6642785	ZBTB48;ZBTB48;ZBTB48	S_Shelf	1	-0.0062531	0.00115519	-0.0182692
cg00275125	chr10:82103041	DYDC2;DYDC2;DYDC2;DYDC1;DYDC1	OpenSea	0.833351	-0.0114527	0.00628077	-0.0181781
cg16710656	chr16:89381968	ANKRD11	OpenSea	1	-0.0179813	0.00163574	-0.0312953
cg26218835	chr11:111617422	PPP2R1B;PPP2R1B	OpenSea	0.159247	-0.011645	0.00021769	-0.018535
cg13355940	chr18:45439583	SMAD2;SMAD2;SMAD2	OpenSea	0.000231996	-0.00822902	0.000484187	-0.0103525
cg08101160	chr8:141432039	TRAPPC9;TRAPPC9	OpenSea	0.00400512	-0.00989938	0.00213434	-0.0104102
cg06085875	chr4:83937413		S_Shelf	1	-0.0109306	0.0031773	-0.019375
cg09417503	chr1:36180082	C1orf216	OpenSea	1.44453e-05	0.0236217	0.00728369	0.0218282
cg07398325	chr3:65879398	MAGI1-AS1;MAGI1;MAGI1;MAGI1	OpenSea	0.51699	-0.0105901	0.000121131	-0.0158153
cg03087855	chr10:92661845	RPP30;RPP30	OpenSea	1	-0.00747669	0.0012726	-0.0127925
cg12686944	chr10:101493312	COX15;COX15;CUTC	S_Shore	1	-0.00455369	0.00132743	-0.0129086
cg23267831	chr7:36591354	AOAH;AOAH;AOAH	OpenSea	0.0128883	-0.0117307	0.00492781	-0.0122038
cg21508748	chr17:33474670	UNC45B;UNC45B	OpenSea	3.03659e-14	0.0311639	0.000857712	0.018931
cg16086575	chr7:22851897		OpenSea	1	-0.00295356	5.74392e-05	-0.00950183
cg16232131	chr12:9816321		OpenSea	0.0428776	-0.00580038	0.00131368	-0.00722492
cg20463539	chr14:75143021	AREL1;AREL1	OpenSea	1	-0.00447906	0.000650671	-0.00692443
cg21570739	chr16:50776904	CYLD;CYLD;CYLD	S_Shore	6.45297e-13	-0.0189562	1.28637e-05	-0.00998151
cg07050712	chr17:47372126	ZNF652;ZNF652	OpenSea	0.00310485	-0.0163184	0.00371474	-0.0180791
cg13984578	chr2:64073014	UGP2;UGP2	OpenSea	0.00101814	-0.0102551	0.00791058	-0.0101662
cg09595149	chr2:232855137	DIS3L2	OpenSea	8.02136e-09	-0.0206819	0.000254931	-0.019447
cg09554701	chr1:180323123	ACBD6	OpenSea	1	-0.0144156	0.00230851	-0.0159782
cg15501415	chr1:57107842		N_Shelf	0.0412471	0.0438337	0.00992794	0.0402329
cg19923238	chr8:142232952	SLC45A4	S_Shore	1	0.0146793	0.000541955	0.023424
cg02296660	chr6:116400293		OpenSea	1	-0.00748046	0.00908049	-0.0107085
cg03185871	chr19:1886677	ABHD17A;ABHD17A	S_Shore	4.63894e-05	-0.0117948	0.000790322	-0.0137237
cg12167033	chr1:236223802	NID1	N_Shelf	1	-0.00575515	0.000998216	-0.0134499
cg00000924	chr11:2720463	KCNQ1;KCNQ1OT1;KCNQ1	Island	0.0397067	-0.0277477	5.61051e-06	-0.0398945
cg00661810	chr6:135348591	HBS1L;HBS1L	OpenSea	1.81891e-09	-0.0132733	0.000206876	-0.0127559
cg19160887	chr20:13370609	TASP1	OpenSea	1	-0.00354964	2.7932e-07	-0.010813
cg09918008	chr12:65140271	GNS	OpenSea	1	-0.00748252	0.0042247	-0.0148024
cg12144297	chr9:132497953		N_Shelf	0.16489	0.0292385	1.58479e-06	0.0396848
cg19740476	chr12:130750328		OpenSea	0.00039801	-0.0148496	5.33375e-05	-0.0183486
cg23677534	chr10:70164336	RUFY2;RUFY2;RUFY2;RUFY2;RUFY2	N_Shore	0.0651618	-0.016366	0.00113838	-0.0203144
cg26415210	chr14:73538177	RBM25	OpenSea	1	-0.0136729	0.000344466	-0.0230212
cg12505804	chr1:47689784	TAL1;TAL1;TAL1;TAL1;TAL1;TAL1;TAL1;TAL1;TAL1;TAL1;TAL1;TAL1	N_Shore	1	0.0303213	0.000392761	0.04315
cg26709929	chr11:2482240	KCNQ1;KCNQ1	OpenSea	0.0520195	0.0182359	0.00519666	0.0236738
cg26816312	chr1:20446845	PLA2G2D	OpenSea	1	-0.00252877	0.000150834	-0.0102734
cg04321558	chr16:283069	ITFG3;ITFG3;ITFG3	N_Shore	1	-0.00464993	0.00310837	-0.0113548
cg04517961	chr7:29522290	CHN2;CHN2;CHN2;CHN2;CHN2;CHN2;CHN2;CHN2;CHN2;CHN2;CHN2;CHN2;CHN2;CHN2;CHN2;CHN2	OpenSea	7.19216e-06	-0.0147469	0.00327285	-0.0128458
cg13983864	chr1:151886194		S_Shelf	1	-0.00917013	0.00193188	-0.0195173
cg02623978	chr10:103590304	KCNIP2;KCNIP2;KCNIP2;KCNIP2;KCNIP2;KCNIP2;KCNIP2	Island	1.13603e-08	-0.005954	0.00102308	-0.00451702
cg09272772	chr19:38944208	RYR1;RYR1	S_Shore	1	0.0157369	0.000899781	0.0206136
cg14779973	chr10:115949613	TDRD1	OpenSea	1	-0.00743601	0.00184907	-0.010256
cg01705409	chr10:111715130	ADD3-AS1	OpenSea	1	-0.00803044	0.00760108	-0.0104925
cg06902244	chr16:56537249	BBS2	OpenSea	0.113713	-0.0183874	0.0023214	-0.0202482
cg19734135	chr22:40895164	MKL1;MKL1;MKL1	OpenSea	0.00863281	-0.00988984	6.31851e-05	-0.0111409
cg26737330	chr4:71200323	C4orf35	OpenSea	1	-0.0302343	0.0027696	-0.0443701
cg11031451	chr20:30065542	REM1	S_Shelf	2.5312e-09	0.0607536	0.000646096	0.0387087
cg01815718	chr1:16053301	PLEKHM2	N_Shore	0.0467634	0.00761615	8.72215e-05	0.0096995
cg11063877	chr12:50793961	LARP4;LARP4;LARP4;LARP4;LARP4;LARP4;LARP4	N_Shore	1	-0.00650845	0.00231742	-0.0186169
cg14419441	chr9:5760346	KIAA1432;KIAA1432	OpenSea	0.0122413	-0.0411681	0.00171379	-0.0507521
cg07828654	chr17:10286258		OpenSea	0.15749	-0.0329033	0.00898466	-0.0343001
cg09833030	chr1:174842938	RABGAP1L;RABGAP1L;RABGAP1L	OpenSea	1	-0.00799854	0.00284577	-0.012529
cg24822086	chr18:3027689		OpenSea	1	-0.00591876	0.00616497	-0.00936935
cg15720156	chr1:233430398	PCNXL2	N_Shore	1	-0.00543093	1.86829e-06	-0.0173387
cg08138407	chr1:35582349		N_Shelf	0.000141843	-0.0236999	0.00792122	-0.0217447
cg21503490	chr7:6773787	PMS2CL	S_Shelf	0.00211584	-0.0110826	0.000520932	-0.012533
cg09874326	chr2:32757069	BIRC6;MIR558	OpenSea	2.44497e-09	-0.00976809	0.00557865	-0.00805209
cg23011542	chr5:65364506	ERBB2IP;ERBB2IP;ERBB2IP;ERBB2IP;ERBB2IP;ERBB2IP	OpenSea	0.0318204	-0.0121488	0.0089627	-0.0145281
cg15860193	chr3:42975748		N_Shelf	1	-0.00561815	0.00010401	-0.0143234
cg01806320	chr17:20225238	CCDC144CP	S_Shore	1	-0.0117879	0.000318956	-0.0173417
cg12203764	chr19:2839566		N_Shore	0.00163147	-0.00899265	0.000669862	-0.0111912
cg24096763	chr3:170061985		OpenSea	1.82433e-05	-0.00673468	0.00225488	-0.00658963
cg06552221	chr5:65283775	ERBB2IP;ERBB2IP;ERBB2IP;ERBB2IP;ERBB2IP;ERBB2IP	OpenSea	1	-0.00846254	0.00275456	-0.0182228
cg04509238	chr1:205653625		S_Shelf	1	-0.00380657	0.00741566	-0.00773036
cg18758453	chr20:2637177	SNORD57;NOP56;NOP56;SNORD56	S_Shelf	1.40819e-07	0.0362415	1.85568e-07	0.037837
cg22609459	chr19:36126295	RBM42	N_Shore	1	-0.0057237	6.7395e-05	-0.0118745
cg26883190	chr1:53914086		OpenSea	3.50555e-06	0.0169171	0.000361197	0.0150867
cg05184978	chr3:69812447	MITF;MITF;MITF	OpenSea	1	-0.00384575	0.000317553	-0.00946715
cg03570083	chr10:75932679	ADK	N_Shelf	1	-0.00566661	0.000121515	-0.0116862
cg10536398	chr20:56935483	RAB22A	OpenSea	1	-0.00500003	0.00132062	-0.0130722
cg01113900	chr3:69925279	MITF;MITF;MITF	OpenSea	0.00331258	-0.0207917	0.0012166	-0.0241013
cg22765117	chr2:220366843	GMPPA;GMPPA	S_Shelf	0.000815349	0.0152715	0.000299866	0.0151966
cg15515095	chr1:87563710	HS2ST1;HS2ST1	OpenSea	1	-0.00638414	0.00471039	-0.0160323
cg13536780	chr8:124409664	ATAD2	S_Shore	1	-0.00545782	0.00128507	-0.0116869
cg02979140	chr17:38083125	ORMDL3	N_Shore	8.16339e-05	-0.0167316	0.000178338	-0.0185593
cg06876695	chr10:35436980	CREM;CREM;CREM;CREM;CREM;CREM;CREM;CREM;CREM;CREM;CREM	OpenSea	0.746125	-0.00776602	0.00410751	-0.0113332
cg02755370	chr5:145587156	RBM27	S_Shelf	1	-0.00650051	1.57766e-05	-0.0177281
cg17031926	chr4:99830489	EIF4E;EIF4E;EIF4E	OpenSea	1	-0.0149652	0.00101721	-0.0221791
cg00196122	chr19:53233372	ZNF611;ZNF611;ZNF611;ZNF611	OpenSea	1.89857e-06	-0.0170757	0.00147211	-0.0159932
cg05770363	chr9:125709856	RABGAP1	OpenSea	1	-0.0148789	0.00614245	-0.031072
cg09299770	chr8:83871673		OpenSea	1	-0.0247586	0.000518703	-0.0525637
cg16790345	chr14:66135379	FUT8;FUT8;FUT8;FUT8;FUT8	OpenSea	0.000501329	-0.0302522	0.00923978	-0.0293664
cg15943344	chr1:25302049		OpenSea	3.0116e-06	-0.00633486	0.00541418	-0.00618945
cg15389551	chr13:49989013	CAB39L;CAB39L;CAB39L;CAB39L	OpenSea	1	-0.00384997	0.00180774	-0.00657781
cg23599860	chr14:58839034	ARID4A;ARID4A;ARID4A	OpenSea	1.07075e-06	-0.0245872	0.00477847	-0.0227318
cg18335159	chr18:34222686	FHOD3;FHOD3;FHOD3	OpenSea	0.0797286	-0.0381954	1.53101e-06	-0.0632876
cg07288713	chr12:64324997	SRGAP1	OpenSea	1	-0.00767692	0.0091928	-0.0181476
cg10049535	chr16:68299128	SLC7A6;SLC7A6	S_Shore	6.76762e-07	-0.0242188	0.000379816	-0.0232967
cg00496121	chr14:63856606	PPP2R5E;PPP2R5E;PPP2R5E;PPP2R5E;PPP2R5E;PPP2R5E	OpenSea	1	-0.00595235	0.000141462	-0.01258
cg03669936	chr2:48036826	FBXO11;FBXO11;FBXO11;FBXO11	OpenSea	1	-0.00918973	0.00204288	-0.0179458
cg12740087	chr1:224445738	NVL;NVL;MIR320B2	OpenSea	1	-0.0095093	5.38679e-05	-0.0220441
cg19796174	chr14:66973431	GPHN;GPHN	N_Shore	1	-0.00654791	0.00248211	-0.0096018
cg19910220	chr1:204006995	C1orf157	OpenSea	1	-0.00893433	0.00107592	-0.030619
cg24833575	chr15:44375222	FRMD5;FRMD5;FRMD5;FRMD5	OpenSea	1	-0.0140633	0.00177218	-0.0230986
cg02344698	chr13:50761367		OpenSea	1	-0.00650971	8.49993e-05	-0.0116594
cg17701444	chr7:129535903	UBE2H;UBE2H;UBE2H	OpenSea	0.0035759	-0.0110597	0.00125066	-0.0120598
cg18088210	chr3:187387189	SST	N_Shore	1	-0.00367605	0.000162567	-0.0110307
cg20181492	chr2:172082104	TLK1	OpenSea	1	-0.0117474	0.00149988	-0.0168208
cg10527284	chr11:73307123	FAM168A;FAM168A;FAM168A	N_Shore	1	-0.00514235	0.000251581	-0.00697317
cg25539131	chr3:10189941	VHL;VHL	OpenSea	1	-0.00618573	0.00589128	-0.0161845
cg13214796	chr12:110934792	VPS29;VPS29;VPS29;VPS29;VPS29;VPS29;VPS29;VPS29	OpenSea	1	-0.00800995	0.00475567	-0.0200421
cg18560144	chr15:25230200	PAR5;SNORD64	OpenSea	1	-0.00788487	0.00237392	-0.0195357
cg04946282	chr5:118413761	DMXL1;DMXL1;DMXL1	OpenSea	0.647595	-0.00771578	4.35636e-08	-0.0140131
cg27209464	chr1:224598183	WDR26;WDR26	OpenSea	0.90837	-0.0114735	0.000256903	-0.0205464
cg07743179	chr3:126278943	C3orf22	OpenSea	2.91698e-08	-0.0593686	0.0027832	-0.0458083
cg16870169	chr17:40616267	ATP6V0A1;ATP6V0A1;ATP6V0A1	OpenSea	1	-0.0170109	4.91296e-06	-0.040259
cg10041272	chr16:68257875	NFATC3;NFATC3;NFATC3	OpenSea	0.00831273	-0.00627467	7.12186e-05	-0.00847354
cg13822446	chr19:46235676	BHMG1	N_Shore	1	-0.00650741	0.00155416	-0.0140488
cg22347355	chr4:291309	ZNF732	OpenSea	0.000105711	-0.0122658	0.00174822	-0.0128874
cg05977219	chr3:106959066	LOC344595;LOC100302640;LOC344595	N_Shore	1	0.0148235	0.00310339	0.0256076
cg15775900	chr6:146243967	SHPRH;SHPRH;SHPRH;SHPRH	OpenSea	1	-0.00839339	0.00867858	-0.0175922
cg06362354	chr6:31672483	BAT5	S_Shore	0.00438147	-0.0176425	0.000937985	-0.0265791
cg10146803	chr18:776035	YES1	OpenSea	1	-0.00691383	0.00692776	-0.0141951
cg14663517	chr5:134463487	C5orf66	OpenSea	1.63238e-07	0.0316031	0.00316932	0.0231595
cg15649460	chr1:100500521		N_Shelf	1	-0.00426078	0.000105073	-0.0114045
cg01933778	chr9:103070297	TEX10;TEX10	OpenSea	0.00208356	-0.0128111	0.002947	-0.0153734
cg16142192	chr10:255227	ZMYND11;ZMYND11;ZMYND11;ZMYND11;ZMYND11;ZMYND11;ZMYND11	OpenSea	1	-0.00346166	0.00461797	-0.00907732
cg09415148	chr2:108442124	LOC729121;RGPD4	N_Shore	1	-0.00954828	0.000209883	-0.0173106
cg23916160	chr5:59326529	PDE4D	OpenSea	1	-0.0209912	0.000758749	-0.0333103
cg18271581	chr22:34047559	LARGE;LARGE	S_Shore	0.0657629	-0.00734537	0.000732741	-0.00990385
cg03731358	chr10:102027787	CWF19L1	S_Shore	1	0.0105878	0.000469198	0.0334595
cg20902259	chr10:16935866	CUBN	OpenSea	0.00820667	-0.00986546	0.0092592	-0.0138469
cg27023953	chr22:51001200	C22orf41	Island	1	-0.0120389	0.00773796	-0.0159735
cg21517309	chr22:40271313	ENTHD1	OpenSea	1	-0.00631541	0.00038083	-0.0165206
cg26673070	chr14:71828969		OpenSea	1	-0.00498445	0.00172548	-0.00807273
cg05315590	chr1:207641582	CR2;CR2	OpenSea	0.000528313	-0.0162843	0.000102194	-0.022539
cg17978472	chr3:114146603	ZBTB20;ZBTB20;ZBTB20;ZBTB20;ZBTB20;ZBTB20;ZBTB20	OpenSea	0.0280155	-0.0100154	0.00247707	-0.0114292
cg20824876	chr2:39109167	MORN2	OpenSea	1	-0.0111616	1.05069e-06	-0.0264399
cg06971029	chr16:22398775		OpenSea	1	-0.0114368	1.24644e-05	-0.0233294
cg17394129	chr12:71829267		N_Shelf	1.46624e-10	-0.0349045	0.000261089	-0.0333604
cg19410143	chr22:17485612	GAB4	N_Shelf	2.60906e-11	-0.0230504	1.02822e-06	-0.0216851
cg05373539	chr14:103592395	TNFAIP2	N_Shore	0.252456	0.0148854	0.00136042	0.0164324
cg21229103	chr9:140738145		S_Shore	0.0703954	-0.014136	0.000129644	-0.0186339
cg15528579	chr12:70094300	BEST3	OpenSea	0.00441125	-0.00819845	0.00407432	-0.0102751
cg24566595	chr5:137365576	FAM13B;FAM13B;FAM13B	N_Shelf	1	-0.00904873	5.75507e-05	-0.0231554
cg23131393	chr6:37537563		OpenSea	0.0780853	0.0303601	0.000107659	0.0402964
cg26771320	chr6:147724379		N_Shelf	1.87577e-07	-0.0253071	1.16191e-05	-0.0276294
cg06515617	chr8:788006		N_Shore	0.0612541	-0.0423877	0.0014181	-0.0544545
cg10027774	chr9:103070329	TEX10;TEX10	OpenSea	0.0155572	-0.0141121	0.00228551	-0.0155364
cg09278142	chr10:7840857	ATP5C1;ATP5C1	OpenSea	1	-0.01215	8.90951e-05	-0.0206342
cg07007736	chr3:48472815	PLXNB1	S_Shore	0.00139544	0.0112258	0.00607174	0.0108366
cg15288845	chr3:23448023	UBE2E2	OpenSea	1	-0.0051017	0.00322664	-0.0127109
cg15472556	chr14:74521774	CCDC176	OpenSea	0.000160671	-0.00768885	7.87589e-05	-0.00806004
cg22464570	chr5:157161695	THG1L	S_Shelf	1	-0.00444903	0.00943015	-0.00802442
cg22201615	chr2:201681069	BZW1;BZW1L1	S_Shelf	1	-0.00484559	0.000810902	-0.00646841
cg24787357	chr4:39457832	RPL9;RPL9	N_Shelf	0.0964753	-0.00865198	0.00155149	-0.0111369
cg04809066	chr3:57387745	DNAH12	OpenSea	6.10997e-08	-0.0346887	0.000863158	-0.0339281
cg21847114	chr3:150690183	CLRN1OS;CLRN1	OpenSea	1	-0.00615704	0.00353998	-0.0163169
cg25880573	chr1:24073129	TCEB3	S_Shelf	1.03664e-05	-0.030276	2.78545e-05	-0.0364878
Biological annotation and summary statistics for the 169 CpGs in the grey Module. q-value: Bonferroni adjusted the p-value

## Sheet: Green Module results
	Position	Gene	Relation to Island	q discovery	coefficient discovery	q replication	coefficient replication
cg16993807	chr15:69735136	KIF23;KIF23;KIF23	OpenSea	3.02334e-11	-0.0143863	0.00477738	-0.0106151
cg10588706	chr1:246305649	SMYD3;SMYD3	OpenSea	1.51686e-07	-0.0265141	8.82584e-07	-0.0265435
cg05136380	chr9:80850795	CEP78;CEP78	N_Shore	1.01429e-19	0.0626571	3.19368e-06	0.0378566
cg20469575	chr4:169122189		OpenSea	1.26146e-23	-0.0681472	3.63153e-05	-0.0494997
cg16449667	chr18:13024185	CEP192	OpenSea	6.43869e-27	-0.0174672	0.000114498	-0.00989715
cg26910031	chr21:45262436		OpenSea	0.00295079	-0.0233371	0.00113552	-0.0242382
cg07233389	chr9:112085534		S_Shore	1.3443e-10	-0.0396007	3.15808e-05	-0.0316873
cg07874520	chr1:151826533	THEM5	OpenSea	2.7997e-06	-0.0130984	0.00431343	-0.0121188
cg00183569	chr20:2541221	TMC2	S_Shore	1.66429e-13	-0.0542765	0.00997032	-0.0343034
cg08267591	chr2:165693745	COBLL1	N_Shelf	2.27543e-09	-0.0192554	3.14444e-06	-0.0200821
cg08823985	chr6:137366545	IL20RA	S_Shore	5.95049e-12	-0.102266	1.90797e-05	-0.0852719
cg23101469	chr20:33758526	PROCR	N_Shelf	1.16582e-06	-0.0422274	0.00155413	-0.0365053
cg06936746	chr11:105879122	KIAA1826	OpenSea	1	-0.00392696	0.00253955	-0.00628763
cg21202700	chr3:9799836	CAMK1;OGG1;OGG1;OGG1;OGG1;OGG1	OpenSea	3.76122e-20	-0.100422	0.00233274	-0.0530683
cg19204171	chr14:74325614	PTGR2;PTGR2;PTGR2;PTGR2;PTGR2;PTGR2	OpenSea	1	-0.0120378	0.00310577	-0.0172384
cg22495211	chr7:56514965	LOC650226	N_Shore	2.57863e-07	-0.0191126	0.00543602	-0.016324
cg01139295	chr1:64734536		OpenSea	1	-0.0046646	0.00111354	-0.0082807
cg06222511	chr12:11194243	PRH1-PRR4;PRH1;PRH1	OpenSea	9.86976e-20	-0.0229459	0.000216941	-0.0149084
cg14224553	chr10:63875107		OpenSea	1.58908e-18	-0.0591946	2.9086e-06	-0.0445628
cg05974410	chr14:50968657	MAP4K5;MAP4K5	OpenSea	3.23011e-07	-0.0197789	0.00453752	-0.0172878
cg06557406	chr19:5497463		OpenSea	0.00782656	-0.0374253	0.00828463	-0.0370644
cg00382572	chr11:2574042	KCNQ1;KCNQ1	OpenSea	1.32455e-24	-0.0435005	1.08382e-05	-0.0226399
cg13828275	chr20:32972747	ITCH;ITCH;ITCH	OpenSea	5.09258e-06	-0.0459551	0.00685775	-0.039387
cg11664307	chr9:34207335	UBAP1;UBAP1;UBAP1;UBAP1;UBAP1;UBAP1	OpenSea	3.09347e-16	-0.0300286	3.60238e-07	-0.0230876
cg22496450	chr13:61191016		OpenSea	1.6003e-12	-0.0812514	0.00376486	-0.0613868
cg12777530	chr5:94876527	TTC37;TTC37	OpenSea	1	-0.00769607	0.00215466	-0.0166375
cg19755108	chr5:176434079	UIMC1	S_Shore	2.30114e-22	0.131735	0.000754481	0.0625139
cg20840042	chr15:57243652	TCF12;TCF12;TCF12;TCF12	OpenSea	8.0355e-17	-0.0140001	0.00238639	-0.00751331
cg19069918	chr2:234921635	TRPM8	OpenSea	2.53318e-23	-0.0290463	5.42594e-05	-0.0179919
cg14418992	chr3:169866747	PHC3;PHC3	OpenSea	8.457e-05	-0.0204461	0.000201486	-0.0209109
cg22183057	chr5:162883763	NUDCD2	N_Shelf	1	-0.00729796	6.58154e-07	-0.0124387
cg21709287	chr10:109221218		OpenSea	1.08912e-11	-0.0192567	0.000220356	-0.0165383
cg23538695	chr5:159579862		OpenSea	0.0110639	-0.00691743	0.00220184	-0.00694251
cg13733394	chr13:96085504	CLDN10;CLDN10	N_Shore	5.26597e-07	-0.0199185	0.00620822	-0.022602
cg12487914	chr6:31862350	EHMT2;EHMT2	N_Shelf	8.35183e-08	-0.00892676	0.00248201	-0.00882218
cg15569228	chr1:91424801	ZNF644;ZNF644;ZNF644	OpenSea	4.73879e-19	-0.0222813	0.000105862	-0.014296
cg04038308	chr3:43213384		OpenSea	0.000172777	-0.011247	0.00137091	-0.0121353
cg17232014	chr12:13153193	HEBP1;HEBP1;HTR7P1	S_Shore	7.37861e-51	-0.101818	7.46779e-24	-0.0937711
cg13959110	chr15:48466199	MYEF2	N_Shelf	2.77963e-35	-0.06984	5.65258e-06	-0.0281853
cg16396580	chr19:13969482		OpenSea	0.000373792	-0.0276586	4.85675e-05	-0.0339294
cg17018672	chr19:54153280		S_Shore	0.00038665	-0.00869505	5.36859e-06	-0.00955927
cg00941856	chr10:101674581	DNMBP	OpenSea	1.71501e-16	-0.0674781	5.43546e-08	-0.0461917
cg25364573	chr1:146649022	PDIA3P	N_Shore	0.00195984	-0.0164043	5.7247e-05	-0.0192902
cg15294934	chr4:41085429	APBB2;APBB2;APBB2	OpenSea	1.14455e-11	-0.0179847	9.00524e-05	-0.0151984
cg23415810	chr12:53920129	ATF7;ATF7;ATF7	OpenSea	5.70244e-15	-0.0446941	0.000692819	-0.0275934
cg13123669	chr14:90441952	TDP1;TDP1	OpenSea	5.40946e-12	-0.0170124	0.00419343	-0.0123791
cg07980671	chr6:47461319	CD2AP	OpenSea	1.12478e-09	-0.0198425	0.00011141	-0.015401
cg26325497	chr19:54199538	MIR525	OpenSea	1.82597e-06	-0.0564857	2.58342e-05	-0.0567441
cg19368203	chr2:3387465	TTC15	N_Shelf	2.23761e-11	-0.0194249	0.00575016	-0.0151128
cg06442378	chr10:34587378	PARD3;PARD3;PARD3;PARD3;PARD3;PARD3;PARD3;PARD3	OpenSea	2.75769e-14	-0.0706096	0.00015758	-0.0455047
cg09505472	chr12:102134002	SYCP3;SYCP3;SYCP3	S_Shore	1	-0.00432974	0.000622816	-0.00936695
cg01398168	chr19:58486514	C19orf18	OpenSea	3.61364e-17	-0.0703277	0.00357339	-0.04292
cg15742131	chr9:6880026	KDM4C;KDM4C;KDM4C;KDM4C;KDM4C;KDM4C;KDM4C;KDM4C;KDM4C;KDM4C;KDM4C;KDM4C	OpenSea	1.65089e-10	-0.022727	0.000729381	-0.0194678
cg11992550	chr15:89533607		OpenSea	6.60737e-15	-0.0711815	0.000138304	-0.0425889
cg03991533	chr5:133988402	SEC24A	S_Shelf	1.81322e-18	-0.0578743	4.27025e-05	-0.033605
cg09779794	chr19:30116396		OpenSea	6.00417e-11	-0.0405402	0.00388511	-0.0247798
cg23095642	chr1:52081938	OSBPL9;OSBPL9;OSBPL9;OSBPL9;OSBPL9	OpenSea	6.10292e-15	-0.0295474	0.00410177	-0.0175846
cg21316119	chr5:122257694	SNX24	OpenSea	0.173951	-0.0118315	0.000101733	-0.0156695
cg25348336	chr2:39003850	GEMIN6	OpenSea	5.6566e-15	-0.0876048	9.75871e-05	-0.0594344
cg23663346	chr10:32198083	ARHGAP12;ARHGAP12;ARHGAP12;ARHGAP12;ARHGAP12;ARHGAP12	OpenSea	1	-0.00364024	2.28886e-05	-0.00705336
cg14707886	chr3:98577791	DCBLD2	OpenSea	1.07973e-08	-0.0315345	0.00340729	-0.0261091
cg16659151	chr3:136233959	STAG1	OpenSea	2.0281e-20	-0.0798224	0.000124096	-0.0547679
cg03834906	chr13:25215288		S_Shelf	1.88036e-17	0.0545608	0.00662524	0.0323275
cg05666900	chr2:113408224	SLC20A1	OpenSea	1.62205e-11	-0.0412672	0.000113943	-0.0299248
cg13729766	chr8:145922737		N_Shelf	1.28721e-08	-0.0183351	0.00162577	-0.0190914
cg16983788	chr3:179043854	ZNF639;ZNF639;ZNF639	S_Shelf	2.14704e-18	-0.0895215	3.33625e-05	-0.0514035
cg03820779	chr11:2573972	KCNQ1;KCNQ1	OpenSea	4.56296e-19	-0.0148662	0.000294768	-0.0103238
cg02277646	chr1:145390315		OpenSea	4.50477e-06	-0.0131238	0.00431664	-0.0102496
cg21812670	chr1:76251636	SNORD45C;RABGGTB	OpenSea	3.66322e-26	0.10734	0.00064331	0.0613738
cg23730151	chr8:38106911	DDHD2;DDHD2	OpenSea	0.0014849	-0.0124621	0.00178445	-0.0143908
cg05476998	chr7:148941307	ZNF212	S_Shelf	1.94025e-16	-0.0653652	0.00471246	-0.0405907
cg06675904	chr10:114456883	VTI1A	OpenSea	1.22155e-13	-0.0115547	0.00241681	-0.00777662
cg16754853	chr15:52868720		OpenSea	1.97652e-13	-0.0756363	0.000462211	-0.0485895
cg26965819	chr7:75970960	YWHAG	OpenSea	0.0525073	-0.0291996	0.00427656	-0.0323482
cg22979260	chr4:139960656	NOCT	OpenSea	2.94854e-14	-0.043981	1.43706e-09	-0.045019
cg22650178	chr17:56767431	TEX14;TEX14	N_Shelf	8.44057e-12	-0.066893	0.00254169	-0.0490538
cg12953445	chr16:87056872		OpenSea	6.54464e-06	-0.0322027	0.00082555	-0.0291713
cg00614413	chr19:5286594	PTPRS;PTPRS;PTPRS;PTPRS	N_Shelf	3.72058e-15	-0.0599079	0.0057024	-0.0372397
cg13272676	chr11:9404868	IPO7	N_Shore	4.1145e-19	-0.0503837	4.13066e-05	-0.0317734
cg03932842	chr7:65703474	TPST1	OpenSea	1.67114e-14	-0.0603617	0.00390966	-0.0364509
cg01224647	chr16:25115281	LCMT1-AS1	N_Shelf	1.3556e-11	-0.0508794	2.08839e-05	-0.0396568
cg21824297	chr15:44156711	WDR76;WDR76	OpenSea	4.50417e-19	-0.0174582	0.00440782	-0.00844891
cg02084259	chr15:34178478	AVEN	OpenSea	4.72569e-09	-0.0402615	0.00682593	-0.0272839
cg05348421	chr17:1359962	CRK;CRK	S_Shore	2.84114e-13	0.050889	0.000857134	0.0311779
cg23165239	chr16:2847561	PRSS41	N_Shore	4.33042e-08	-0.0124477	0.000184018	-0.013125
cg09905051	chr5:37454641	WDR70	OpenSea	0.000525972	-0.0241179	0.000112407	-0.0319269
cg26499430	chr8:29882170		N_Shelf	2.84625e-18	-0.0553563	6.77184e-05	-0.0459747
cg18160046	chr20:43632654	STK4	OpenSea	4.28803e-06	-0.0122568	0.00535463	-0.0119189
cg26009554	chr2:48414512		OpenSea	0.000106674	-0.0361979	0.00984695	-0.0342718
cg26902390	chr15:43370183	UBR1	OpenSea	5.06886e-07	-0.00850005	0.00264821	-0.00754121
cg13981804	chr4:87797509	C4orf36	OpenSea	1	-0.0232118	0.000143263	-0.0360935
cg06215939	chr16:1755402	MAPK8IP3;MAPK8IP3	OpenSea	6.44786e-21	0.0854419	1.55e-05	0.0431365
cg05751616	chr12:6652601	IFFO1;IFFO1;IFFO1	S_Shelf	7.62598e-16	-0.0759234	9.02204e-05	-0.0449466
cg12540791	chr15:40994329	RAD51;RAD51;RAD51;RAD51	OpenSea	1.61239e-08	-0.00863639	0.000789468	-0.00690793
cg09444307	chr3:136656464	NCK1;NCK1;NCK1	OpenSea	3.49498e-10	-0.0114491	0.000538138	-0.00843513
cg22395811	chr4:164945455	2022-03-01	OpenSea	2.43049e-06	-0.0442037	0.00173773	-0.0393605
cg27342505	chr5:179367532		OpenSea	1.02288e-15	-0.0400697	0.000468832	-0.0323176
cg17435674	chr20:23397226	NAPB;NAPB;NAPB;NAPB;NAPB	N_Shelf	0.030354	-0.0084277	5.71362e-05	-0.0139888
cg07680195	chr19:17622109	PGLS	N_Shore	0.230465	0.0394679	0.0012921	0.0478167
cg09864285	chr3:39129302	WDR48;WDR48;WDR48	OpenSea	0.00510811	-0.0121376	0.00198846	-0.016441
cg22717650	chr17:57292547	C17orf71	OpenSea	1.49942e-06	-0.0238088	0.00395731	-0.023823
cg27591595	chr17:57732823	CLTC;CLTC	OpenSea	2.4147e-16	-0.0826608	0.00223229	-0.0458476
cg21843755	chr2:71558577	ZNF638;ZNF638	N_Shore	2.73639e-13	0.0417476	0.0037905	0.028352
cg18159434	chr1:211385444		OpenSea	4.68976e-07	-0.0175596	0.00340589	-0.018244
cg24920997	chr3:192109830	FGF12;FGF12	OpenSea	4.37544e-17	-0.0990102	1.37967e-05	-0.0594398
cg06930255	chr3:66344474	SLC25A26;SLC25A26;SLC25A26	OpenSea	1.81281e-13	-0.054097	0.00874903	-0.0370047
cg27133310	chr3:146263336	PLSCR1	S_Shore	3.75025e-19	-0.0840708	0.000312045	-0.0472454
cg00592440	chr10:121337958	TIAL1;TIAL1	OpenSea	0.00787956	-0.010576	0.00284591	-0.0121546
cg00663155	chr1:151065571	GABPB2	OpenSea	0.0495403	-0.00690066	0.00035889	-0.00815415
cg00395990	chr11:119054921	PDZD3;PDZD3	OpenSea	1.33855e-13	-0.0700236	0.00513652	-0.0428458
cg24605340	chr14:50883546		OpenSea	1.33332e-07	-0.014522	0.00584145	-0.0116685
cg27277034	chr3:40575533	ZNF621;ZNF621	OpenSea	7.4366e-06	-0.00737458	6.70888e-05	-0.00901585
cg25195309	chr1:225766155	ENAH;ENAH	OpenSea	4.12202e-21	-0.0788729	8.89115e-05	-0.0469017
cg16117070	chr2:20547854		N_Shelf	6.17931e-20	-0.0682851	0.000280906	-0.0407871
cg05016940	chr14:53242413	GNPNAT1	OpenSea	3.18409e-13	-0.0295511	0.00228932	-0.0178525
cg25596917	chr3:66343644	SLC25A26;SLC25A26;SLC25A26	OpenSea	2.24049e-12	-0.0195878	3.41578e-05	-0.0187452
cg25775732	chr2:136390144	R3HDM1;R3HDM1;R3HDM1;R3HDM1	OpenSea	0.127726	-0.00690581	0.000530766	-0.00878662
cg12868936	chr6:4312014		OpenSea	0.194233	-0.013864	3.05971e-05	-0.0188237
cg18527764	chr12:49083894	LOC144438	OpenSea	4.91734e-05	-0.0120483	0.00103453	-0.0119862
cg09404381	chr10:28869285	WAC;WAC;WAC	OpenSea	0.0612726	-0.00868721	0.00269165	-0.0105681
cg01647172	chr10:124146007	PLEKHA1;PLEKHA1	OpenSea	1.45317e-30	-0.0419734	1.6777e-06	-0.0183186
cg07569020	chr1:193156434	B3GALT2;CDC73	OpenSea	1.45613e-11	-0.0276071	0.000711963	-0.0168529
cg11979618	chr8:124479059		OpenSea	1	-0.0081475	1.66521e-05	-0.0160705
cg04120002	chr20:51712963	TSHZ2	OpenSea	3.38912e-10	-0.0599799	0.00462971	-0.0408926
cg16574727	chr12:42542570		S_Shelf	0.0114553	-0.00937048	1.65603e-07	-0.013895
cg21787516	chr7:105018109	SRPK2	OpenSea	0.000220754	-0.0475612	0.00100814	-0.0517078
cg23515340	chr3:196923202	DLG1;DLG1;DLG1;DLG1	OpenSea	1.12704e-07	-0.0126468	0.00028929	-0.0108823
cg07397958	chr15:49476141	GALK2;GALK2;GALK2;GALK2	OpenSea	8.86379e-21	-0.0849977	9.62563e-05	-0.048702
cg13706029	chr11:66987339	KDM2A;KDM2A	OpenSea	1.34499e-08	-0.0118748	4.98309e-05	-0.00978339
cg14548038	chr9:140178418		S_Shelf	5.68725e-05	-0.0252967	0.000710295	-0.0230913
cg23330385	chr2:187385911		OpenSea	4.87365e-08	-0.0367083	0.00165498	-0.0264905
cg05804856	chr10:127715083	ADAM12;ADAM12	OpenSea	1.98516e-12	-0.0552959	0.00380895	-0.0306918
cg17025459	chr18:51754366		S_Shelf	1	-0.00515685	0.00391201	-0.00800208
cg26320000	chr2:129902340		OpenSea	4.85257e-09	-0.037289	0.00327269	-0.0292978
cg24495940	chr13:32837871	FRY	OpenSea	0.00250493	-0.0226941	0.000298421	-0.0220521
cg00549040	chr2:218048915		OpenSea	6.18447e-20	-0.103874	0.000119751	-0.0567554
Biological annotation and summary statistics for the 169 CpGs in the turquoise Module. q-value: Bonferroni adjusted the p-value

## Sheet: Discovery Results
	Position	Gene	Relation to Island	q discovery	coefficient discovery	q replication	coefficient replication
cg15119683	chr6:38533031	BTBD9;BTBD9;BTBD9;BTBD9	OpenSea	1.33013e-24	-0.102069	0.0243006	-0.0478358
cg09092901	chr2:33049964	LINC00486	OpenSea	5.74651e-28	-0.0901795	1	-0.0273053
cg16340755	chr5:150823129		N_Shelf	2.1772e-22	-0.0221616	1	-0.00400868
cg00066184	chr3:118663697	IGSF11;IGSF11	OpenSea	1.19852e-22	-0.0908263	1	-0.0244747
cg20469575	chr4:169122189		OpenSea	1.26146e-23	-0.0681472	3.63153e-05	-0.0494997
cg16449667	chr18:13024185	CEP192	OpenSea	6.43869e-27	-0.0174672	0.000114498	-0.00989715
cg24544356	chr4:162587280	FSTL5;FSTL5;FSTL5	OpenSea	1.21233e-24	-0.0520927	1	-0.0126125
cg07479621	chr19:3666422	PIP5K1C;PIP5K1C;PIP5K1C	OpenSea	4.60543e-21	0.0443039	1	0.0135642
cg00382572	chr11:2574042	KCNQ1;KCNQ1	OpenSea	1.32455e-24	-0.0435005	1.08382e-05	-0.0226399
cg19755108	chr5:176434079	UIMC1	S_Shore	2.30114e-22	0.131735	0.000754481	0.0625139
cg19069918	chr2:234921635	TRPM8	OpenSea	2.53318e-23	-0.0290463	5.42594e-05	-0.0179919
cg24675209	chr7:135123669	CNOT4;CNOT4;CNOT4;CNOT4;CNOT4;CNOT4	OpenSea	1.25391e-23	-0.0278382	1	-0.00767855
cg09245122	chr15:32269293		OpenSea	7.9743e-22	0.0333414	1	0.00861274
cg10076508	chr2:135672394		N_Shelf	8.53145e-21	-0.0307713	1	-0.0104511
cg17232014	chr12:13153193	HEBP1;HEBP1;HTR7P1	S_Shore	7.37861e-51	-0.101818	7.46779e-24	-0.0937711
cg13959110	chr15:48466199	MYEF2	N_Shelf	2.77963e-35	-0.06984	5.65258e-06	-0.0281853
cg14002274	chr6:111303046	RPF2	N_Shore	1.05386e-24	0.0814367	0.0366653	0.0381493
cg07793898	chr14:31581817	HECTD1	OpenSea	1.05979e-22	-0.0955379	1	-0.0285021
cg10581754	chr11:7715991	OVCH2	OpenSea	7.57985e-21	0.0512607	1	0.0164806
cg21812670	chr1:76251636	SNORD45C;RABGGTB	OpenSea	3.66322e-26	0.10734	0.00064331	0.0613738
cg25261059	chr19:44031185	ETHE1	Island	1.35901e-22	0.0634639	1	0.0217604
cg06215939	chr16:1755402	MAPK8IP3;MAPK8IP3	OpenSea	6.44786e-21	0.0854419	1.55e-05	0.0431365
cg18199113	chr10:119254789	EMX2OS	OpenSea	7.28041e-22	-0.0214939	0.21138	-0.0107448
cg21595549	chr2:217045817	XRCC5	OpenSea	1.4552e-23	-0.0602189	1	-0.0133501
cg01607512	chr3:57763797	SLMAP;SLMAP;SLMAP	OpenSea	6.49772e-21	-0.0279841	1	-0.0116742
cg17161202	chr8:141903388	PTK2;PTK2;PTK2	OpenSea	1.40696e-22	-0.0782169	1	-0.020135
cg02761778	chr16:69643871	NFAT5;NFAT5;NFAT5;NFAT5;NFAT5	OpenSea	4.24681e-21	-0.0685999	0.76971	-0.0263378
cg04247036	chr7:48040482	SUN3;SUN3;SUN3	OpenSea	7.71261e-23	-0.0290273	1	-0.0115467
cg25195309	chr1:225766155	ENAH;ENAH	OpenSea	4.12202e-21	-0.0788729	8.89115e-05	-0.0469017
cg01647172	chr10:124146007	PLEKHA1;PLEKHA1	OpenSea	1.45317e-30	-0.0419734	1.6777e-06	-0.0183186
cg17269485	chr6:145320764		OpenSea	1.15574e-23	0.046589	1	0.00743586
cg00459613	chr1:176050414	RFWD2;RFWD2;RFWD2;RFWD2;RFWD2;RFWD2	OpenSea	1.05439e-22	-0.0207549	1	-0.00875134
cg24488344	chr18:77258837	NFATC1;NFATC1;NFATC1;NFATC1	S_Shelf	1.89811e-27	-0.0148062	1	-0.00596117
cg21471911	chr6:11445774		OpenSea	6.23942e-21	-0.0322532	1	-0.0131515
cg07397958	chr15:49476141	GALK2;GALK2;GALK2;GALK2	OpenSea	8.86379e-21	-0.0849977	9.62563e-05	-0.048702
cg27131551	chr17:33814965	SLFN12L	S_Shore	3.80779e-26	0.057567	1	0.0191517
Table4. Biological annotation and summary statistics for the 36 CpGs identified by our top-down analysis.. q-value: Bonferroni adjusted the p-value
